# Supplementary material for: Characterisation of putative class 1A DHODH-like proteins from Mucorales and dematiaceous mould species
Source: PLoS One. 2023 Aug 2;18(8):e0289441. doi: 10.1371/journal.pone.0289441 (PMC10395836; doi:10.1371/journal.pone.0289441)
Supplement: S1 Table — (XLSX) [file pone.0289441.s006.xlsx]

## Sheet: Sheet1
Species	DHODH Class/Homology	Genbank Accession
Escherichia coli	2	MRF41400.1
Alternaria alternata	1A	XP_018387652.1
Alternaria alternata	2	OWY57807.1
Aspergillus flavus	2	XP_041145002.1
Aspergillus fumigatus	2	XP755434.1
Aspergillus niger	2	XP_001399431.2
Aspergillus terreus	2	KAG2413638.1
Blastomyces dermatitidis	2	XP_045273313.1
Candida albicans	2	XP_723522.1
Cladophialophora bantiana	1A	XP_016617999.1
Cladophialophora bantiana	2	XP_016622222.1
Coccidioides immitis	2	XP_001240778.2
Coccidioides posadasii	2	XP_003065117.1
Enterococcus faecalis	1A	WP_029486858.1
Exophiala dermatitidis	1A	XP_009156357.1
Exophiala dermatitidis	2	XP_009159400.1
Fonsecaea pedrosoi	1A	XP_013286333.1
Fonsecaea pedrosoi	2	XP_013289175.1
Histoplasma capsulatum	2	EGC45332.1
Homo sapiens	2	KAI2579613.1
Kluyveromyces dobzhanskii	1A	CDO92878.1
Kluyveromyces dobzhanskii	2	CDO93136.1
Kluyveromyces lactis	1A	XP_453064.1
Kluyveromyces lactis	2	XP_452611.1
Kluyveromyces marxianus	1A	XP_022674337.1
Kluyveromyces marxianus	2	Q6SZS6.1
Lachancea kluyveri	1A	Q7Z892.1
Lachancea kluyveri	2	Q6V3W9.1
Lactococcus lactis	1A	MCI1840674.1
Leishmania major	1A	XP_001682131.1
Lomentospora prolificans	2	PKS07333.1
Madurella mycetomatis	1A	KXX81961.1
Madurella mycetomatis	2	KXX79707.1
Mucor circinelloides	1A	EPB81175.1
Phaeoacremonium minimum	1A	XP_007917020.1
Phaeoacremonium minimum	2	XP_007914116.1
Phialophora americana	1A	KIW67459.1
Phialophora americana	2	KIW66892.1
Plasmodium falciparum	2	XP_966023.1
Rhizopus arrhizus	1A	KAG1149709.1
Saccharomyces cerevisiae	1A	NP_012706.1
Scedosporium apiospermum	2	ORF from NW_015971822.1
Scedosporium auranticum	2	ORF from JUDQ01000365.1
Scopulariopsis brevicaulis	2	ORF from JAGFNX010000482.1
Sporothrix schenckii	2	ERT03286.1
Streptococcus mutans	1A	VEI60652.1
Talaromyces marffenii	2	KFX48065.1
Trypanosoma brucei	1A	XP_845053.1
Trypanosoma cruzi	1A	XP_809064.1
