# Supplementary material for: Characterisation of putative class 1A DHODH-like proteins from Mucorales and dematiaceous mould species
Source: PLoS One. 2023 Aug 2;18(8):e0289441. doi: 10.1371/journal.pone.0289441 (PMC10395836; doi:10.1371/journal.pone.0289441)
Supplement: S2 Table — (XLSX) [file pone.0289441.s007.xlsx]

## Sheet: Sheet1
Strain	Genotype	Source
CP001 (S288C)	MATalpha SUC2 gal2 mal2 mel flo1 flo8-1 hap1 ho bio1 bio6	Horizon
CP009	MATa his3Δ1 leu2Δ0 met15Δ0 ura3Δ0 ura1::ΔkanMX	Horizon
CP013	MAT? met15Δ0? leu2Δ0 ura1::ΔkanMX	This study
CP019	MAT? met15Δ0? leu2Δ0 ura1::ΔkanMX + pYCP_B-galtrunc	This study
CP023	MAT? met15Δ0? leu2Δ0 ura1::ΔkanMX + pYCP_Sc	This study
CP063	MAT? met15Δ0? leu2Δ0 ura1::ΔkanMX + pYCP_Tc	This study
CP051	MAT? met15Δ0? leu2Δ0 ura1::ΔkanMX + pYCP_Lk1A	This study
CP021	MAT? met15Δ0? leu2Δ0 ura1::ΔkanMX + pYCP_Ra	This study
CP026	MAT? met15Δ0? leu2Δ0 ura1::ΔkanMX + pYCP_Mc	This study
CP045	MAT? met15Δ0? leu2Δ0 ura1::ΔkanMX + pYCP_Ro-C132A	This study
CP059	MAT? met15Δ0? leu2Δ0 ura1::ΔkanMX + pYCP_Ro-K45A	This study
CP047	MAT? met15Δ0? leu2Δ0 ura1::ΔkanMX + pYCP_Af	This study
CP027	MAT? met15Δ0? leu2Δ0 ura1::ΔkanMX + pYCP_AA (EC)	This study
CP067	MAT? met15Δ0? leu2Δ0 ura1::ΔkanMX + pYCP_CB	This study
CP069	MAT? met15Δ0? leu2Δ0 ura1::ΔkanMX + pYCP_ED	This study
CP065	MAT? met15Δ0? leu2Δ0 ura1::ΔkanMX + pYCP_FP	This study
CP043	MAT? met15Δ0? leu2Δ0 ura1::ΔkanMX + pYCP_MM	This study
CP071	MAT? met15Δ0? leu2Δ0 ura1::ΔkanMX + pYCP_PA	This study
CP041	MAT? met15Δ0? leu2Δ0 ura1::ΔkanMX + pYCP_PM	This study
CP055	MAT? met15Δ0? leu2Δ0 ura1::ΔkanMX + pYCP_AA (NAT)	This study
CP057	MAT? met15Δ0? leu2Δ0 ura1::ΔkanMX + pYCP_AA (SC)	This study
