# Supplementary material for: Characterisation of putative class 1A DHODH-like proteins from Mucorales and dematiaceous mould species
Source: PLoS One. 2023 Aug 2;18(8):e0289441. doi: 10.1371/journal.pone.0289441 (PMC10395836; doi:10.1371/journal.pone.0289441)
Supplement: S3 Table — (XLSX) [file pone.0289441.s008.xlsx]

## Sheet: Sheet 1
Subject proteome (taxid)	Query	Genbank Accession	Coverage (%)	Identity (%)	E-value	Classification
R. arrhizus (64495)	Ura1	KAG1149709.1	99	50.79	4x10-107	Class 1A DHODH
	PyrE	N/A	N/A	N/A	N/A	N/A
M. circinelloides (36080)	Ura1	EPB81175.1	99	49.84	9x10-99	Class 1A DHODH
	PyrE	N/A	N/A	N/A	N/A	N/A
