# Supplementary material for: Characterisation of putative class 1A DHODH-like proteins from Mucorales and dematiaceous mould species
Source: PLoS One. 2023 Aug 2;18(8):e0289441. doi: 10.1371/journal.pone.0289441 (PMC10395836; doi:10.1371/journal.pone.0289441)
Supplement: S4 Table — (XLSX) [file pone.0289441.s009.xlsx]

## Sheet: Sheet 1
Subject proteome (taxid)	Query	Genbank Accession	Coverage (%)	Identity (%)	E-value	Classification
A. alternata (5599)	Ura1	XP_018387652.1	88	25.94	1x10-14	Class 1A DHODH
	PyrE	OWY57807.1	97	56.13	0	Class 2 DHODH
C. bantiana (89940)	Ura1	XP_016617999.1	63	31.03	3x10-16	Class 1A DHODH
	PyrE	XP_016622222.1	91	57.54	6x10-169	Class 2 DHODH
E. dermatitidis (5970)	TcDHODH	XP_009156357.1	71	26.52	1x10-18	Class 1A DHODH
	PyrE	XP_009159400.1	90	61.86	1x10-176	Class 2 DHODH
F. pedrosoi (40355)	Ura1	XP_013286333.1	63	31.03	1x10-16	Class 1A DHODH
	PyrE	XP_013289175.1	91	57.18	2x10-165	Class 2 DHODH
M. mycetomatis (100816)	Ura1	KXX81961.1	63	24.9	2x10-11	Class 1A DHODH
	PyrE	KXX79707.1	95	54.78	2x10-174	Class 2 DHODH
P. americana (5601)	Ura1	KIW67459.1	63	30.6	1x10-15	Class 1A DHODH
	PyrE	KIW66892.1	97	56.66	2x10-165	Class 2 DHODH
P. minimum (223192)	Ura1	XP_007917020.1	71	30.23	1x10-17	Class 1A DHODH
	PyrE	XP_007914116.1	86	57.6	1x10-175	Class 2 DHODH
