# Supplementary material for: Characterisation of putative class 1A DHODH-like proteins from Mucorales and dematiaceous mould species
Source: PLoS One. 2023 Aug 2;18(8):e0289441. doi: 10.1371/journal.pone.0289441 (PMC10395836; doi:10.1371/journal.pone.0289441)
Supplement: S1 File — (XLSX) [file pone.0289441.s010.xlsx]

## Sheet: DCIP Reduction
	Enzyme
Time (mins)	LK1A				RA				MC
0	0	0	0	0	0	0	0	0	0	0	0	0
0.5	0.5662	0.5369	0.5997	0.5109	0.7417	0.4608	0.5896	0.2688	0.1996	0.1076	0.2268	0.1299
1	0.9494	0.9041	0.9956	0.8328	1.2537	0.6887	1.1137	0.5919	0.345	0.1939	0.4057	0.2173
1.5	1.27	1.2019	1.3349	1.0157	1.627	0.8912	1.5392	0.8157	0.4821	0.3172	0.5789	0.3321
2	1.5324	1.4356	1.6633	1.2803	1.932	1.0712	1.9245	1.1361	0.5897	0.4195	0.7211	0.4429
2.5	1.7601	1.6436	1.85	1.4766	2.2171	1.2414	2.3299	1.3925	0.7211	0.52	0.8594	0.5402
3	1.9647	1.8343	2.0743	1.5784	2.3653	1.3784	2.585	1.6801	0.832	0.615	0.9613	0.6198
3.5	2.1374	2.0028	2.3338	1.7996	2.5662	1.506	2.7695	2.064	0.9383	0.6851	1.082	0.7266
4	2.3272	2.173	2.481	1.8937	2.7544	1.6527	3.0279	2.2027	1.0419	0.7727	1.185	0.8031
4.5	2.4864	2.2981	2.6333	2.0768	2.8439	1.7778	3.1525	2.429	1.1245	0.8426	1.265	0.8798
5	2.6154	2.4399	2.866	2.2303	2.9309	1.9036	3.3618	2.558	1.2142	0.9253	1.3652	0.9833
5.5	2.7512	2.5661	2.9869	2.3778	3.0763	2.0043	3.4907	2.8252	1.2941	0.9813	1.442	1.0212
6	2.8825	2.7027	3.1177	2.4782	3.1677	2.1047	3.6379	2.883	1.3748	1.0476	1.5025	1.0955
6.5	2.9946	2.8068	3.2213	2.5547	3.2457	2.2174	3.6942	3.1032	1.4433	1.1044	1.5901	1.1752
7	3.1099	2.8966	3.3568	2.7131	3.3148	2.2779	3.842	3.1956	1.5193	1.174	1.6177	1.1974
7.5	3.2066	3.0071	3.4184	2.7337	3.3684	2.3756	3.9392	3.354	1.5925	1.242	1.7293	1.2904
8	3.3364	3.0678	3.5593	2.8523	3.4987	2.548	4.0546	3.4966	1.6543	1.3143	1.8043	1.3585
8.5	3.4024	3.154	3.5875	2.9087	3.537	2.5762	4.1137	3.6317	1.7027	1.3638	1.866	1.4063
9	3.5008	3.2407	3.7461	3.0885	3.6051	2.705	4.2243	3.736	1.7729	1.4143	1.9447	1.4771
9.5	3.5588	3.3348	3.7833	3.1561	3.6908	2.7422	4.2861	3.8333	1.8218	1.4548	1.9554	1.5165
10	3.6546	3.3896	3.8418	3.2008	3.8168	2.7853	4.3153	3.919	1.8756	1.4824	2.0059	1.5798
10.5	3.7131	3.4216	3.8711	3.2981	3.9493	2.8603	4.4111	4.0009	1.9048	1.5505	2.0437	1.6037
11	3.7781	3.4685	3.8936	3.3339	4.0266	2.9881	4.4995	4.0814	1.9656	1.6076	2.0991	1.6241
11.5	3.8404	3.4978	4.0058	3.4419	4.1314	2.9988	4.4937	4.2197	2.0087	1.6326	2.1476	1.6581
12	3.8949	3.5959	4.0348	3.4523	4.22	3.0527	4.5753	4.2599	2.0398	1.6733	2.1813	1.6626
12.5	3.9383	3.6334	4.0814	3.5063	4.2122	3.1094	4.6166	4.3325	2.0784	1.7092	2.2114	1.7273
13	3.9937	3.6256	4.1725	3.6368	4.2959	3.1792	4.6646	4.3555	2.1147	1.7386	2.2408	1.746
13.5	4.033	3.6606	4.1936	3.6212	4.391	3.2307	4.7283	4.4745	2.1539	1.7837	2.2986	1.7826
14	4.08	3.7316	4.204	3.7295	4.4684	3.2225	4.7775	4.5269	2.1739	1.826	2.3207	1.827
14.5	4.1158	3.7126	4.2424	3.7588	4.4898	3.2875	4.7792	4.5989	2.2006	1.8378	2.3464	1.8335
15	4.1633	3.7473	4.3144	3.8611	4.5612	3.3547	4.8022	4.6522	2.2268	1.8619	2.3518	1.8486
15.5	4.1887	3.8291	4.2834	3.8195	4.5877	3.3833	4.8723	4.7021	2.2517	1.9006	2.381	1.8676
16	4.2247	3.763	4.2944	3.8742	4.6317	3.4241	4.9147	4.769	2.2766	1.9425	2.4175	1.9047
16.5	4.2435	3.8716	4.3148	3.9536	4.6861	3.52	4.9346	4.8037	2.2815	1.9421	2.4528	1.9362
17	4.2705	3.864	4.4008	4.0178	4.7046	3.5624	4.8754	4.811	2.3074	1.9611	2.4489	1.9355
17.5	4.2958	3.7983	4.3766	3.9697	4.732	3.5201	4.9789	4.9001	2.3268	1.9869	2.4731	1.9481
18	4.308	3.8281	4.4112	4.0792	4.7533	3.6505	5.0235	4.9044	2.33	1.9917	2.4965	1.9592
18.5	4.3318	3.895	4.4457	4.0483	4.7755	3.6173	4.9633	4.9468	2.3448	2.0064	2.5188	2.0064
19	4.3488	3.9014	4.4983	4.1653	4.8005	3.6732	5.008	4.9548	2.3448	2.0256	2.5241	2.0139
19.5	4.3596	3.9239	4.5134	4.1862	4.8076	3.7068	5.0475	4.9762	2.3476	2.0252	2.5162	2.0342
20	4.3756	3.8941	4.5027	4.1888	4.824	3.7329	5.0251	5.0454	2.3641	2.0619	2.5476	2.0534
20.5	4.3921	3.9441	4.5011	4.2255	4.8554	3.8069	5.0799	5.0853	2.3832	2.0545	2.57	2.0412
21	4.3893	3.944	4.5239	4.26	4.8473	3.7785	5.1335	5.0798	2.3842	2.066	2.5613	2.0533
21.5	4.399	3.9063	4.499	4.2936	4.8661	3.8526	5.1315	5.1262	2.3907	2.0768	2.5657	2.0598
22	4.408	3.9079	4.5298	4.2325	4.8762	3.8505	5.2018	5.1667	2.3928	2.0699	2.5886	2.064
22.5	4.414	3.8639	4.4959	4.2044	4.887	3.8895	5.3019	5.1737	2.4004	2.0801	2.5791	2.0998
23	4.4201	3.9435	4.4893	4.2818	4.8899	3.928	5.3745	5.2133	2.4124	2.0958	2.5959	2.0985
23.5	4.4232	3.9018	4.5482	4.3354	4.8988	3.9385	5.3132	5.2249	2.4117	2.0787	2.583	2.0882
24	4.4213	3.8803	4.6059	4.35	4.9049	4.0074	5.4295	5.2576	2.4194	2.1029	2.571	2.089
24.5	4.4199	3.9384	4.53	4.3539	4.9136	4.0368	5.5126	5.2844	2.3999	2.0982	2.5738	2.0934
25	4.4258	3.9353	4.5748	4.3971	4.9387	4.0774	5.6899	5.2893	2.4202	2.0936	2.5793	2.1015
25.5	4.4071	3.9219	4.6092	4.3757	4.9402	3.9618	5.6876	5.329	2.3919	2.0711	2.5882	2.0966
26	4.4155	3.9127	4.6565	4.4256	4.956	4.1101	5.7061	5.3374	2.4114	2.0768	2.5737	2.0975
26.5	4.4184	3.9098	4.6743	4.4695	4.977	4.1513	5.7287	5.3414	2.3963	2.0494	2.5527	2.0936
27	4.3982	3.9369	4.6567	4.4386	5.0153	4.1503	5.701	5.4191	2.401	2.0489	2.5617	2.0818
27.5	4.4036	3.9525	4.7234	4.5169	5.0452	4.2318	5.6804	5.4038	2.3996	2.0293	2.5219	2.1022
28	4.4062	3.9704	4.8445	4.5301	5.1111	4.2748	5.651	5.4888	2.3968	2.0175	2.5676	2.1255
28.5	4.4019	3.9423	4.8482	4.5987	5.1621	4.2801	5.5776	5.4957	2.3872	1.9962	2.5106	2.0872
29	4.3782	3.9659	4.9815	4.6671	5.2438	4.341	5.5204	5.5694	2.3933	1.989	2.5359	2.0991
29.5	4.397	3.9735	4.9976	4.6752	5.3205	4.4401	5.4291	5.6493	2.3908	1.9796	2.4961	2.0689
30	4.4168	4.0072	5.0903	4.7126	5.4446	4.52	5.4249	5.759	2.384	1.984	2.5309	2.1037

## Sheet: FeCy Reduction
	Enzyme
Time (mins)	LK1A				RA				MC
0	0	0	0	0	0	0	0	0	0	0	0	0
0.5	-0.04	0.69	-0.43	0.64	3.05	1.83	2.2	3.22	-0.11	0.2	-0.12	0.14
1	1.225	1.805	0.185	2.215	6.45	4.18	5.05	6.06	0.94	0.45	0.54	1.11
1.5	2.15	3.14	1.19	3.08	9.515	5.895	7.565	8.785	2.245	2.135	1.605	2.705
2	3	4.48	1.84	3.92	11.925	8.245	9.725	11.015	3.175	3.615	2.415	4.385
2.5	4.17	5.51	2.95	5.15	14.5	9.95	12.07	13.34	3.9	5.29	3.07	6.02
3	4.915	6.495	3.825	6.175	17.065	12.065	14.375	15.315	4.515	7.075	4.355	7.495
3.5	5.68	7.49	4.96	7.54	19.02	13.07	16.01	17.39	4.98	8.65	5.13	8.97
4	6.43	8.47	5.01	8.35	20.785	14.845	18.055	19.195	5.315	10.425	6.045	10.375
4.5	7.38	10.04	6.27	9.07	22.92	16.39	19.49	21.1	6.27	12.11	6.64	11.82
5	8.225	10.695	6.935	9.925	24.905	17.535	21.315	22.805	6.975	13.355	7.465	13.415
5.5	9.215	12.015	7.625	10.965	26.545	19.215	22.865	24.855	7.685	14.395	8.275	14.695
6	9.725	12.565	8.875	11.925	27.71	19.88	24.31	26.1	8.21	15.62	8.9	15.83
6.5	10.72	13.55	9.65	12.3	29.41	21.46	25.52	27.69	9.43	16.72	9.42	17.06
7	10.95	14.43	10.51	13.6	31.005	22.865	26.745	29.015	10.295	18.085	10.225	18.365
7.5	11.645	15.475	10.745	14.115	32.665	24.155	28.165	30.405	11.145	19.285	10.865	19.555
8	12.445	16.205	11.585	14.905	34.095	25.165	29.635	31.555	12.115	20.115	11.595	20.805
8.5	12.805	16.565	12.025	15.825	35.39	25.74	30.61	33.29	12.85	21.14	12.47	21.39
9	13.745	17.605	13.505	16.205	36.515	26.505	32.055	34.345	13.705	22.135	12.785	22.285
9.5	14.395	18.715	14.295	17.145	37.765	27.805	33.205	35.385	14.575	22.705	13.315	22.995
10	15.3	19.27	15.2	17.83	39.04	29	34.21	36.53	15.78	24.36	13.82	23.87
10.5	15.73	20.24	15.24	18.4	40.185	29.805	34.705	37.835	16.195	24.675	14.355	24.915
11	16.645	20.755	15.375	19.275	41.285	31.085	35.815	38.645	16.955	25.075	15.455	25.305
11.5	17.04	21.54	16.3	20.15	42.975	31.605	37.105	40.085	18.075	26.745	16.235	26.495
12	17.725	21.975	16.805	20.185	43.285	32.365	38.215	40.845	18.595	26.795	16.015	27.155
12.5	18.625	22.805	17.365	21.385	44.335	33.505	38.795	41.715	19.775	27.425	17.015	27.795
13	19.24	23.62	18.09	21.84	45.56	34.12	40.08	42.64	20.06	28.51	17.6	28.5
13.5	19.845	24.175	19.025	22.525	46.555	35.025	40.755	43.485	20.785	28.765	18.075	29.365
14	20.85	24.8	19.07	23.27	47.5	35.81	41.43	44.9	21.38	29.68	18.78	30.22
14.5	21.34	26.43	20.17	23.81	48.64	36.35	42.64	45.65	22	30.18	19.12	30.54
15	21.92	26.87	20.36	24.3	48.915	36.985	43.625	46.245	22.755	31.295	19.745	31.455
15.5	22.085	26.885	21.525	24.975	50.255	37.805	44.455	47.345	23.365	32.465	20.205	31.945
16	22.95	27.44	21.79	25.6	50.78	38.27	44.91	48.16	24.31	32.89	21.13	32.85
16.5	23.24	27.97	22.37	25.86	51.86	38.78	45.76	48.43	25.01	33.2	21.14	33.06
17	23.71	28.04	22.51	26.45	52.905	40.415	46.645	49.665	25.875	33.915	22.065	34.075
17.5	24.36	29.09	23.25	27.04	53.45	40.19	47.68	50.52	26.92	34.33	22.07	34.05
18	25.08	29.39	23	27.73	53.95	40.96	47.88	50.87	27.29	34.89	22.61	34.58
18.5	25.795	30.575	23.875	28.085	54.875	41.655	48.785	51.545	28.025	35.945	23.125	35.425
19	25.95	31.48	25.46	28.96	56.01	43.07	49.73	52.6	28.44	36.43	23.9	35.75
19.5	26.41	31.8	25.09	29.52	56.405	42.695	49.975	53.035	28.655	37.085	23.705	36.355
20	27.04	31.67	25.29	29.65	57.62	43.46	51.19	53.84	29.11	37.37	24.74	37.03
20.5	27.515	32.585	26.545	30.645	57.76	44.35	51.58	54.14	29.91	38.19	24.98	37.23
21	27.75	33.06	27.06	30.97	58.38	44.57	52.19	54.61	30.13	38.62	25.18	37.72
21.5	28.65	33.49	27.3	31.59	59.245	44.935	53.205	55.875	30.195	39.495	25.465	38.425
22	28.72	34.25	27.28	31.82	60.04	45.91	53.34	56.35	30.63	39.96	25.95	38.74
22.5	29.625	34.675	28.345	32.695	60.455	46.395	53.985	56.815	31.155	40.225	26.355	39.245
23	29.82	35.01	28.76	32.83	61.115	47.345	53.965	57.305	31.395	40.265	26.285	39.515
23.5	30.49	35.37	29.49	33.48	61.89	47.59	55.38	57.55	31.71	40.84	26.75	40.29
24	30.35	35.89	29.75	33.92	62.5	48.27	55.84	57.99	31.9	41.25	27.18	40.83
24.5	31.265	36.895	30.175	34.205	62.825	48.825	56.245	58.545	32.425	41.675	27.605	40.985
25	31.825	37.165	31.315	34.875	63.6	48.94	56.99	59.5	32.86	42.19	27.77	41.57
25.5	31.92	37.93	31.65	35.53	63.835	49.435	57.385	59.695	33.275	42.575	27.745	41.455
26	32.27	37.93	32.02	35.58	64.75	49.83	58.04	61.03	33.78	43.04	28.77	42.54
26.5	32.585	38.545	32.885	36.035	65.175	50.265	58.315	61.105	34.115	43.535	28.825	42.235
27	33.265	38.695	32.935	36.555	65.87	50.74	58.98	61.65	34.73	44.05	29.28	42.6
27.5	33.205	39.235	32.875	37.195	66.71	51.07	59.76	62.13	35.52	44.62	29.38	43.13
28	33.9	39.72	33.58	37.91	66.91	51.5	60.22	62.73	35.65	45.06	30.04	43.17
28.5	34.095	40.335	33.655	37.605	67.07	52.38	60.28	62.95	35.92	45.09	30.52	43.85
29	34.63	40.37	35.06	38.64	67.995	53.075	60.855	63.465	36.665	45.515	30.545	44.675
29.5	35.14	40.82	35.09	38.47	68.515	52.895	61.665	64.005	36.965	46.365	30.885	44.155
30	35.605	41.345	35.795	39.155	68.715	53.435	61.925	64.495	37.465	46.535	31.335	44.925

## Sheet: Orotate Production
	Enzyme
Time (mins)	LK1A				RA				MC
0	0	0	0	0	0	0	0	0	0	0	0
0.5	1.5746	1.3926	0.3368	0.4172	0.3656	0.5143	0.3595	0.3717	-0.0618	0.6921	-0.3637
1	2.7478	1.4523	0.5133	0.2463	0.7604	0.812	0.6178	0.5435	-0.0413	1.2815	0.3197
1.5	3.1311	1.0771	0.892	0.5006	0.9257	0.9075	0.8287	0.7574	0.0774	1.6808	0.9557
2	3.4876	0.6553	1.068	0.672	1.0316	1.0634	1.0407	1.2379	0.2954	2.0324	1.4999
2.5	3.9857	0.4495	1.3203	0.8546	0.9864	1.1563	1.1761	1.3884	0.6542	2.2653	1.8966
3	3.6145	0.5122	1.5544	1.0341	1.0615	1.3528	1.2936	1.5242	0.8435	2.6168	2.1117
3.5	4.0838	0.6387	1.7794	1.1787	1.0843	1.4529	1.3406	1.6425	1.1783	2.8941	2.5467
4	4.5151	0.7727	1.833	1.2991	1.1844	1.5394	1.4908	1.6001	1.5208	3.1789	2.7526
4.5	4.4483	1.0836	2.0378	1.5524	1.2189	1.5572	1.5451	1.6861	1.8246	3.5373	3.064
5	4.0175	1.4083	2.2366	1.5645	1.3202	1.6099	1.6979	1.8724	2.0244	3.5763	3.4125
5.5	4.2228	1.6424	2.4221	1.7152	1.4506	1.6448	1.8284	2.0286	2.2402	3.8437	3.472
6	4.2077	1.8775	2.6558	2.0399	1.5212	1.7669	1.9095	2.1811	2.5015	3.9867	3.7409
6.5	4.503	2.1941	2.7129	2.0894	1.5841	1.7768	1.9937	2.2835	2.7348	4.2154	3.8695
7	4.2137	2.4009	2.7104	2.2689	1.7047	1.7897	2.1037	2.4556	2.913	4.4285	4.0584
7.5	4.6071	2.7746	3.0021	2.4682	1.781	1.9251	2.1784	2.4682	3.224	4.6545	4.1827
8	4.4878	3.171	3.2059	2.5567	1.8124	2.0643	2.2433	2.5725	3.2524	4.7603	4.2916
8.5	4.4291	3.2732	3.4492	2.5875	1.9823	2.1689	2.2797	2.6711	3.3465	4.8271	4.4782
9	4.2648	3.5882	3.573	2.7478	2.0233	2.3085	2.4177	2.7833	3.5832	4.9727	4.6269
9.5	4.6708	3.9761	3.7	3.031	2.1018	2.3521	2.5554	2.8133	3.7231	5.143	4.6985
10	4.4559	4.3877	3.7627	3.1908	2.1557	2.4575	2.5926	2.9172	3.9616	5.3224	4.8658
10.5	4.3735	4.3932	3.835	3.3253	2.2144	2.5497	2.6377	2.9517	4.0781	5.4328	4.9321
11	4.4696	4.9277	4.1131	3.5973	2.2907	2.6441	2.7655	3.0219	4.2256	5.5803	5.1813
11.5	4.4726	5.0976	4.1116	3.8067	2.39	2.7116	2.8391	3.1364	4.4148	5.7225	5.2613
12	4.5222	5.1881	4.3417	3.7136	2.439	2.7621	2.8941	3.2369	4.4763	5.787	5.3926
12.5	4.5672	5.2134	4.4079	3.9816	2.4742	2.8065	2.9399	3.3526	4.6523	5.881	5.52
13	4.5353	5.3484	4.2714	4.0529	2.5345	2.9092	3.0488	3.4736	4.785	6.0744	5.6178
13.5	4.6956	5.351	4.4848	4.1723	2.6043	2.9335	3.1049	3.4933	4.843	6.2159	5.7638
14	4.7877	5.6827	4.7482	4.3143	2.7211	2.9365	3.205	3.6055	4.9951	6.2466	5.8643
14.5	4.8448	5.8885	4.8236	4.4974	2.7515	2.9957	3.2339	3.6981	5.1957	6.379	5.9967
15	5.0567	6.0169	4.864	4.6896	2.792	3.0287	3.3002	3.7993	5.253	6.4939	6.1025
15.5	5.0182	6.0286	5.0228	4.4357	2.9054	3.0769	3.3393	3.8399	5.3122	6.5227	6.1905
16	5.0385	6.1792	5.0354	4.5894	2.9635	3.2047	3.4201	3.9328	5.4919	6.6524	6.2459
16.5	5.2043	6.4134	5.2407	4.6961	3.0097	3.1994	3.4861	3.973	5.5579	6.7397	6.3058
17	5.135	6.4108	5.267	4.7619	3.0511	3.2604	3.5471	4.0705	5.6284	6.795	6.4537
17.5	5.4015	6.6136	5.2225	4.8372	3.0829	3.3105	3.582	4.1099	5.7278	6.9596	6.5591
18	5.6827	6.7461	5.3671	4.9196	3.1387	3.3511	3.5574	4.19	5.8772	7.0559	6.5902
18.5	5.5431	6.6687	5.4218	5.0182	3.2308	3.4296	3.695	4.273	5.9053	7.125	6.7427
19	5.7545	6.8649	5.5679	5.1173	3.232	3.505	3.7796	4.3394	6.0119	7.2042	6.7643
19.5	5.8081	6.9807	5.6776	5.3242	3.3442	3.5339	3.8297	4.4167	6.148	7.3161	6.8898
20	5.6109	6.8654	5.6534	5.3606	3.3571	3.5968	3.8228	4.4827	6.244	7.4151	6.9221
20.5	5.7413	6.9656	5.6928	5.4122	3.4352	3.6309	3.9025	4.5214	6.3456	7.4818	6.9873
21	5.9305	7.2093	5.9305	5.4556	3.5376	3.6969	3.9943	4.548	6.4287	7.5573	7.1022
21.5	5.9967	7.1557	5.9148	5.5856	3.5138	3.7883	4.031	4.6576	6.429	7.6472	7.1784
22	6.0619	7.2846	6.0528	5.7585	3.6294	3.8297	4.0572	4.7763	6.5375	7.6616	7.2566
22.5	6.1009	7.316	6.0463	5.8142	3.6442	3.8839	4.116	4.7865	6.5967	7.7435	7.3203
23	6.202	7.452	6.2399	5.8212	3.7326	3.9313	4.171	4.8461	6.6574	7.874	7.4098
23.5	6.3163	7.316	6.2738	5.8521	3.7766	3.951	4.2514	4.8931	6.7025	7.8964	7.4595
24	6.4467	7.4844	6.2222	6.0493	3.8498	4.0485	4.3276	5.0148	6.7833	7.9665	7.56
24.5	6.4771	7.4298	6.3406	6.0144	3.9082	4.0978	4.3451	5.096	6.8838	8.067	7.618
25	6.6728	7.5299	6.4604	6.1069	3.9651	4.1547	4.4095	5.1165	7.015	8.1087	7.7158
25.5	6.6546	7.6346	6.5681	6.1524	3.9996	4.212	4.4592	5.1859	7.0211	8.2043	7.7462
26	6.7775	7.6664	6.5666	6.2526	4.0443	4.2825	4.5343	5.2443	7.1466	8.2661	7.8717
26.5	6.8786	7.7084	6.739	6.287	4.1501	4.3413	4.587	5.3425	7.1864	8.3606	7.9024
27	6.9423	7.857	6.7223	6.4007	4.1911	4.3989	4.6113	5.347	7.2395	8.3939	7.995
27.5	7.0662	7.9339	6.8963	6.5322	4.2666	4.4289	4.6807	5.4058	7.2429	8.4429	8.0227
28	7.0369	7.7787	6.9716	6.5241	4.2654	4.4915	4.7418	5.479	7.315	8.521	8.1099
28.5	7.2614	7.6922	7.1173	6.603	4.2984	4.5442	4.7823	5.5075	7.3176	8.5798	8.1823
29	7.2993	7.8955	7.0596	6.7517	4.3849	4.5988	4.837	5.5939	7.4538	8.634	8.2821
29.5	7.3873	7.809	7.0004	6.8214	4.3769	4.5908	4.7774	5.6072	7.4587	8.736	8.3006
30	7.5137	7.8474	7.2376	6.8978	4.493	4.6811	4.9117	5.6884	7.5657	8.8278	8.3924
