# Supplementary material for: Characterisation of putative class 1A DHODH-like proteins from Mucorales and dematiaceous mould species
Source: PLoS One. 2023 Aug 2;18(8):e0289441. doi: 10.1371/journal.pone.0289441 (PMC10395836; doi:10.1371/journal.pone.0289441)
Supplement: S2 File — (XLSX) [file pone.0289441.s011.xlsx]

## Sheet: % Activity DCIP Assay
AF	AF	AF	SC	SC	SC	TC	TC	TC	LK1A	LK1A	LK1A	RA	RA	RA	MC	MC	MC
1	Orotate	Olorofim	1	Orotate	Olorofim	1	Orotate	Olorofim	1	Orotate	Olorofim	1	Orotate	Olorofim	1	Orotate	Olorofim
100.129	15.6533	0.646831	104.563	26.4892	108.999	98.3269	27.6705	96.6538	103.621	27.7955	108.2	100.758	34.8485	107.684	94.9633	37.8804	97.1668
99.0944	14.6184	-1.94049	102.028	28.5171	107.478	100.901	28.7001	95.6242	99.361	28.2215	112.886	102.489	35.7143	109.416	107.975	28.2266	98.426
101.682	14.6184	0.646831	99.493	26.9962	109.506	100.901	28.1853	94.0798	98.5091	29.0735	110.756	99.8918	35.2814	104.221	98.7408	32.0042	100.105
99.0944	12.5485	2.19922	93.9163	30.038	107.985	99.8713	30.2445	95.1094	98.5091	26.5176	109.478	96.8615	40.4762	108.55	98.3211	32.4239	102.204
