# Supplementary material for: Characterisation of putative class 1A DHODH-like proteins from Mucorales and dematiaceous mould species
Source: PLoS One. 2023 Aug 2;18(8):e0289441. doi: 10.1371/journal.pone.0289441 (PMC10395836; doi:10.1371/journal.pone.0289441)
Supplement: S3 File — (XLSX) [file pone.0289441.s012.xlsx]

## Sheet: Uracil Production
	Enzyme
Time (mins)	LK1A				RA				MC
0	0	0	0	0	0	0	0	0	0	0	0	0
0.5	0.0389	-0.0899	0.0111	0.0556	0.2531	0.0823	0.2851	0.3128	0.7698	0.7337	0.749	0.6642
1	0.0906	-0.0885	-0.008	0.1184	0.4573	0.3115	0.5017	0.4781	1.7073	1.4531	1.6615	1.3323
1.5	0.0368	-0.3785	-0.0882	0.241	0.6326	0.6188	0.6729	0.6285	2.0653	2.125	2.5639	1.9722
2	0.0139	-0.2951	-0.0583	0.2111	0.9132	0.8924	1.0368	1.0576	2.4893	2.6823	3.3837	2.6393
2.5	0.0677	-0.2094	-0.0948	0.0941	1.0962	1.1212	1.3115	1.3865	2.4837	3.1976	4.0823	3.1823
3	0.0788	-0.3104	-0.1156	0.133	1.291	1.3368	1.4757	1.5077	2.7063	3.6966	4.7868	3.8146
3.5	0.1472	-0.2552	-0.0847	-0.0667	1.4309	1.5712	1.6892	1.549	2.7181	4.3556	5.3278	4.45
4	0.1795	-0.1632	-0.0399	0.0337	1.6188	1.7771	1.934	1.7146	2.9462	5.0004	5.9115	5.0809
4.5	0.2038	-0.0406	-0.0656	0.0302	1.7941	1.9538	2.1191	1.9552	3.2181	5.5778	6.3848	5.6723
5	0.1674	0.0896	-0.0535	0.0507	1.9354	2.1257	2.3285	2.184	3.6084	6.1084	6.7834	6.232
5.5	0.1823	0.2882	0.0878	-0.0247	2.1063	2.2604	2.5132	2.3271	3.9542	6.5514	7.0112	6.7098
6	0.2497	0.3066	0.0247	-0.0226	2.2552	2.4038	2.6941	2.5205	4.4136	7.0428	7.3983	7.1386
6.5	0.1906	0.3076	0.1809	-0.058	2.4604	2.5813	2.8507	2.7229	4.6421	7.4199	7.6574	7.4907
7	0.209	0.4531	0.1896	-0.0618	2.599	2.767	3.0087	2.9309	4.9921	7.8407	8.0879	7.8574
7.5	0.2083	0.3563	0.2264	-0.0458	2.8049	2.9118	3.1702	3.0479	5.3803	8.2331	8.59	8.2969
8	0.1142	0.3882	0.1698	-0.1399	3.0091	3.0966	3.3646	3.2535	5.6223	8.6195	8.8862	8.6223
8.5	0.1059	0.1455	0.0601	-0.1635	3.108	3.2275	3.5122	3.4413	5.9757	9.0049	9.3674	8.9952
9	0.0875	0.266	-0.0569	-0.2722	3.3077	3.4368	3.7007	3.6216	6.3664	9.3622	9.7872	9.3594
9.5	0.1368	0.2233	0.0146	-0.2674	3.4469	3.5608	3.8122	3.7566	6.6341	9.7522	10.2119	9.7105
10	0.1271	0.134	0.0215	-0.1299	3.6049	3.741	3.9966	3.8896	7.0508	10.0786	10.6355	10.0827
10.5	0.1361	0.0764	0.1917	-0.0764	3.7959	3.9181	4.1403	4.0514	7.3653	10.4862	10.9987	10.4181
11	0.1646	0.1118	0.1646	-0.0757	3.9257	4.0438	4.3049	4.2257	7.6251	10.8362	11.3918	10.8043
11.5	0.1698	-0.0076	0.1559	-0.0858	4.0688	4.2021	4.4924	4.2924	8.0945	11.2876	11.8765	11.2306
12	0.1135	0.0882	-0.024	-0.1642	4.2466	4.4049	4.6216	4.4799	8.3216	11.6022	12.198	11.5925
12.5	0.0587	0.0743	0.1073	-0.0385	4.4243	4.6049	4.8382	4.6993	8.5726	11.9838	12.5824	11.9143
13	0.0767	-0.0181	0.0128	-0.1427	4.5431	4.8028	4.9723	4.8486	8.9206	12.3248	12.9248	12.2956
13.5	0.0708	-0.0337	0.1181	-0.1111	4.7927	4.9983	5.1927	5.0427	9.3185	12.7657	13.3643	12.8435
14	0.1087	0.034	0.0587	-0.1066	4.9202	5.1438	5.3382	5.2216	9.523	13.0772	13.6883	13.0647
14.5	0.092	0.1372	0.092	-0.0594	5.1094	5.3358	5.5039	5.34	9.9351	13.4463	14.0046	13.3616
15	0.1368	0.0188	0.1021	-0.0799	5.2993	5.473	5.6827	5.5341	10.223	13.8175	14.4147	13.7869
15.5	0.0816	0.0128	0.1205	0.0135	5.4434	5.6601	5.8615	5.7448	10.5324	14.1268	14.7255	14.0921
16	0.1413	0.0424	0.1233	0.0372	5.6285	5.8438	6.0327	5.9119	10.899	14.4852	15.0699	14.4616
16.5	0.0861	0.0542	0.1278	0.1083	5.7792	6.0292	6.1917	6.0139	11.0567	14.8192	15.4248	14.7706
17	0.1267	0.0622	0.1795	0.0656	5.9928	6.1928	6.4108	6.2511	11.3786	15.1161	15.7189	15.0703
17.5	0.1174	0.0542	0.0646	-0.016	6.1528	6.357	6.5098	6.3306	11.6366	15.388	16.0102	15.3685
18	0.0399	0.0594	0.0649	0.0872	6.265	6.5205	6.7136	6.5469	11.955	15.6842	16.3411	15.6772
18.5	0.0618	0.1128	0.1063	-0.0368	6.4823	6.6768	6.8351	6.756	12.2223	16.0279	16.6849	15.9876
19	0.0441	0.0688	0.108	0.0094	6.6563	6.8924	7.0313	6.9119	12.573	16.3161	16.9981	16.3425
19.5	0.0806	0.0931	0.1125	-0.0153	6.8209	7.0389	7.2223	7.082	12.7984	16.6053	17.3067	16.6331
20	0.1069	0.0545	0.0889	0.0431	6.9837	7.2587	7.3824	7.2962	13.1088	16.8796	17.6449	16.931
20.5	0.0337	0.1576	0.0517	-0.0622	7.1299	7.3674	7.5202	7.4369	13.4303	17.1845	18.0192	17.2512
21	0.033	0.1476	0.101	-0.0156	7.3351	7.5157	7.7212	7.5587	13.689	17.3988	18.296	17.5529
21.5	0.0816	0.1198	0.1094	0.0066	7.4449	7.6754	7.8282	7.7393	13.94	17.6651	18.6123	17.7956
22	-0.0427	0.0694	0.024	-0.108	7.6209	7.8667	8.0501	7.9015	14.2154	17.9543	18.9335	18.0571
22.5	0.0469	0.0736	0.0635	-0.0281	7.7709	8.0167	8.1403	8.1126	14.4522	18.2258	19.1467	18.2772
23	0.0257	0.0059	0.0493	0.0035	7.9087	8.1754	8.3574	8.2712	14.7828	18.4286	19.437	18.5828
23.5	0.0438	0.0993	-0.0451	-0.0479	8.0688	8.3466	8.5105	8.466	15.0567	18.647	19.6873	18.8901
24	0.0267	0.0694	0.0226	-0.1747	8.2084	8.4917	8.6417	8.5653	15.331	18.9616	20.0186	19.2074
24.5	0.0021	0.1406	0.0868	-0.0563	8.3796	8.5782	8.7713	8.674	15.5022	19.1675	20.1356	19.3717
25	-0.0188	0.0941	0.0354	-0.0271	8.5261	8.79	8.8942	8.8067	15.8043	19.4113	20.4724	19.7057
25.5	-0.025	0.0882	0.0306	-0.0278	8.6994	8.9785	9.123	9.0244	16.0619	19.6675	20.7634	20.0259
26	-0.0149	0.0715	0.049	-0.0844	8.8619	9.1035	9.2174	9.1744	16.3706	19.8748	21.0179	20.2331
26.5	-0.025	0.1146	0.0306	-0.0528	8.991	9.2535	9.4258	9.348	16.6126	20.1168	21.1849	20.5043
27	-0.0021	0.1281	0.0271	-0.066	9.1351	9.3865	9.599	9.5004	16.8703	20.28	21.4634	20.7564
27.5	-0.049	0.0701	0.0399	-0.0601	9.2799	9.6077	9.7286	9.6813	16.9741	20.5352	21.7102	20.9852
28	-0.0295	0.1299	0.0774	-0.0462	9.4285	9.7119	9.8258	9.8063	17.3547	20.8186	21.9172	21.245
28.5	-0.0201	0.1639	0.0104	-0.059	9.5626	9.8848	9.9167	9.9515	17.5744	21.03	22.1606	21.4564
29	-0.0219	0.1389	0.0476	-0.0163	9.6973	10.0126	10.1542	10.0806	17.8526	21.1873	22.4373	21.6901
29.5	-0.0156	0.217	0.0594	0.033	9.8546	10.1463	10.2921	10.2449	18.062	21.4703	22.5648	21.9134
30	-0.0184	0.3101	0.0983	0.0177	10.0296	10.3157	10.4046	10.331	18.2668	21.6655	22.7835	22.1349

## Sheet: H2O2 Production
	Enzyme
Time (mins)	MC			AA			PM
0	0	0	0	0	0	0	0	0	0
6	-0.1778	0.9077	-0.0889	1.7632	2.2142	1.7832	6.4116	5.9838	5.145
12	-0.0978	0.0689	0.05	3.6041	3.4541	3.5285	9.0935	8.2803	9.2391
18	-0.0978	0.4522	-0.12	5.3306	5.085	5.5939	13.4375	13.1431	12.4176
24	0.7577	-0.0522	0.3233	6.6504	6.3616	6.0738	14.7252	14.7174	15.2485
30	0.0111	0.0955	-0.0889	7.8403	7.9903	6.7649	15.9329	16.255	16.1628
