# Supplementary material for: Characterisation of putative class 1A DHODH-like proteins from Mucorales and dematiaceous mould species
Source: PLoS One. 2023 Aug 2;18(8):e0289441. doi: 10.1371/journal.pone.0289441 (PMC10395836; doi:10.1371/journal.pone.0289441)
Supplement: S4 File — (XLSX) [file pone.0289441.s013.xlsx]

## Sheet: % Activity DCIP Assay
AA	AA	AA	PM	PM	PM
1	Uracil	Olorofim	1	Uracil	Olorofim
98.6702	31.7715	106.452	110.357	43.9084	102.476
104.275	37.519	106.952	97.1251	42.057	96.6665
97.0995	37.0906	110.415	100.335	42.7534	94.5263
99.9554			92.1823	42.057	90.9593
