# Supplementary material for: Characterisation of putative class 1A DHODH-like proteins from Mucorales and dematiaceous mould species
Source: PLoS One. 2023 Aug 2;18(8):e0289441. doi: 10.1371/journal.pone.0289441 (PMC10395836; doi:10.1371/journal.pone.0289441)
Supplement: S5 File — (XLSX) [file pone.0289441.s014.xlsx]

## Sheet: DCIP Reduction
Enzyme
SC	TC	LK1A	RA	MC	AA	PM
4.6865	4.2168	4.4168	5.4446	2.384	0.1698	0.8205
5.2824	3.6486	4.0072	4.52	1.984	0.3677	0.5832
4.5221	4.0322	5.0903	5.4249	2.5309	0.0805	0.9668
5.1158	4.8961	4.7126	5.759	2.1037	-0.0839	0.6683

## Sheet: FeCy Reduction
Enzyme
SC	TC	LK1A	RA	MC	AA	PM
21.045	20.295	35.605	68.715	37.465	1.315	-5.715
14.565	49.655	41.345	53.435	46.535	3.285	6.525
15.615	29.025	35.795	61.925	31.335	-1.265	4.325
	34.615	39.155	64.495	44.925	1.375	6.215

## Sheet: Orotate Production
Enzyme
SC	TC	LK1A	RA	MC	AA	PM
3.1994	5.30647	7.5137	5.4828	4.493	-0.46117	-1.9706
4.4205	3.12047	7.8474	7.5657	4.6811	0.039442	0.405
1.8325	5.20938	7.2376	8.8278	4.9117	0.279128	0.4961
2.7791	5.42934	6.8978	8.3924	5.6884	0.491508	0.625
